# Supplementary material for: Quantitative Analysis of Factors Regulating Angiogenesis for Stem Cell Therapy
Source: Biology (Basel). 2021 Nov 20;10(11):1212. doi: 10.3390/biology10111212 (PMC8614798; doi:10.3390/biology10111212)
Supplement: Supplementary file 1 [file biology-10-01212-s001.zip]

Archive with 3 entries (2 files):
- original+supplementary/
- original+supplementary/biology-1387408-original images - Copy.pdf
- original+supplementary/biology-1387408-supplementary - Copy.pdf
